# Supplementary material for: Persistent MRI Findings Unique to Blast and Repetitive Mild TBI: Analysis of the CENC/LIMBIC Cohort Injury Characteristics
Source: Mil Med. 2024 Feb 24;189(9-10):e1938–46. doi: 10.1093/milmed/usae031 (PMC11363162; doi:10.1093/milmed/usae031)
Supplement: usae031_Supp [file usae031_supp.zip]

Archive with 2 entries (2 files):
- Table_S1_Interactions_with_sex.docx
- Table_S2_Interactions_with_sex.docx
